# Supplementary material for: The hyaluronan-mediated motility receptor RHAMM promotes growth, invasiveness and dissemination of colorectal cancer
Source: Oncotarget. 2017 Aug 3;8(41):70617–29. doi: 10.18632/oncotarget.19904 (PMC5642581; doi:10.18632/oncotarget.19904)
Supplement: Supplementary file 2 [file oncotarget-08-70617-s002.xlsx]

## Sheet: Adhesion_plasma_membrane
Gene symbol Uniprot	Expression of RNA in RHAMM low tumor samples	Expression of RNA in RHAMM high tumor samples	Log2 fold change between the two groups	Adjusted p valuie
hgnc_symbol	RHAMM low	RHAMM high	log2FoldChange	padj
DSG3	12.415	3207.8	-4.31037	2.27503e-05
CADM3	235.864	3.8	3.90829	6.97945e-05
CDH19	181.012	1.446	3.60356	0.00116807
PCDHB11	175.742	15.69	2.3971	0.0555707
FAT4	829.757	253.006	1.51834	0.098229
PCDHB12	83.172	17.633	1.81357	0.117485
PCDH19	212.743	37.873	1.91374	0.132162
PCDHGC3	380.461	92.646	1.68934	0.140687
PCDHB9	122.206	24.926	1.75915	0.202984
PCDHA4	73.298	6.448	2.01695	0.212577
PCDHB10	139.522	36.168	1.56752	0.249072
PCDHGA9	45.971	9.809	1.66824	0.269572
PCDHB5	31.859	4.632	1.80166	0.284748
ROBO2	153.723	530.251	-1.42747	0.350441
PCDHB2	50.565	15.486	1.33808	0.429339
PCDHGB6	37.447	10.803	1.36797	0.434932
PCDH9	30.823	6.471	1.50714	0.437371
PCDHGB7	75.219	28.171	1.17346	0.466199
CLSTN2	139.359	66.2	0.959792	0.474541
CDH24	123.247	266.542	-0.980137	0.49068
PCDHB7	52.015	18.509	1.19608	0.501166
DCHS1	988.061	527.05	0.829514	0.511077
PCDHGA2	18.347	4.597	1.34436	0.54254
AMIGO1	330.863	140.655	1.03796	0.555802
PVRL2	1411.21	2243.39	-0.63143	0.585977
CDH26	23.03	6.313	1.2496	0.610766
DSG4	26.126	56.193	-0.93946	0.616101
PCDH7	790.799	320.249	1.02959	0.649349
PTPRM	823.273	416.728	0.852378	0.651448
PCDHB14	179.345	102.851	0.728005	0.653799
DSC3	350.352	1205.61	-1.18158	0.656968
PCDHGA11	20.846	8.94	0.971889	0.689707
PCDH10	10.662	2.026	1.19704	0.690033
PCDHGA7	18.479	6.286	1.08358	0.699817
CDH5	892.552	494.344	0.75409	0.703365
CDH17	18454.1	10006.3	0.768407	0.726633
PCDHB15	59.102	27.378	0.893425	0.734347
PCDHGB4	22.09	6.81	1.08283	0.736659
PCDHB4	58.267	27.228	0.881104	0.744945
PCDHB13	71.944	28.126	0.979775	0.751395
PCDHB8	13.018	3.652	1.06807	0.756169
PCDHGA12	25.272	10.438	0.939288	0.765603
CD84	368.277	225.33	0.635361	0.779821
CDHR1	3131.49	1468.25	0.846931	0.788376
CDH8	22.945	7.497	0.984187	0.791539
PCDHB6	18.303	8.421	0.832108	0.823614
PCDH1	1459.43	2238.31	-0.556577	0.831223
RET	65.601	27.672	0.854897	0.834122
PCDH18	1312.13	901.429	0.497129	0.840448
CADM1	358.29	219.251	0.611541	0.845078
FAT1	15411.7	9095.2	0.642854	0.84751
CDH3	930.221	1544.12	-0.616263	0.859231
NPTN	3707.41	2788.21	0.38784	0.862683
PTPRT	9.717	3.656	0.802795	0.867134
CLSTN3	1066.95	734.297	0.484222	0.872248
DSC2	2363.78	3508.21	-0.497469	0.887173
PCDH20	151.758	86.879	0.625989	0.887173
ROBO1	1159.78	824.596	0.443779	0.887486
CEACAM1	4872.98	7839.54	-0.564579	0.888093
PCDHB18	16.39	7.369	0.686922	0.899058
TRO	113.671	74.532	0.509484	0.90156
PCDHGA4	10.434	5.239	0.64849	0.907284
CDH13	449.011	339.986	0.367132	0.909592
PCDHGB3	10.516	5.65	0.598391	0.915484
PCDHB3	19.359	10.975	0.547489	0.925767
PCDH17	274.674	216.877	0.308695	0.933532
PCDHGA5	15.69	9.402	0.496725	0.934387
PCDHGA1	24.483	16.035	0.457682	0.934387
CDHR5	2168.68	1509.77	0.416537	0.937781
DSCAML1	25.75	15.121	0.48513	0.940758
CDH6	138.265	166.337	-0.247408	0.944169
DSG2	10162	12108.5	-0.235458	0.94702
CDH2	84.208	63.968	0.328817	0.953673
DSG1	9.088	13.451	-0.38138	0.959192
CLSTN1	3181.74	3849.64	-0.246211	0.959291
CELSR2	356.544	304.623	0.208821	0.963638
PIK3CB	1559.22	1878.56	-0.238056	0.964897
CELSR3	716.693	927.311	-0.294357	0.966569
DCHS2	44.294	30.667	0.333972	0.967875
PVRL3	727.1	946.582	-0.288979	0.968637
TENM3	163.317	207.887	-0.25875	0.973276
CDHR3	120.667	135.589	-0.150407	0.980284
IGSF9B	54.265	68.226	-0.229796	0.980453
PCDHAC2	21.432	16.983	0.227124	0.980509
FAT3	27.185	23.29	0.177422	0.982776
ITGB1	13258.6	14189.2	-0.0914875	0.985212
PCDHGA10	81.851	96.787	-0.164106	0.98625
PCDHGA6	15.234	13.371	0.146997	0.98625
FREM2	86.061	101.513	-0.159003	0.98654
MPZL2	1772.5	1873.77	-0.0756322	0.986995
AMIGO2	577.293	628.976	-0.106484	0.988709
ESAM	313.321	328.651	-0.0651322	0.990469
PVRL1	2092.65	1991.92	0.0634974	0.992203
PCDHGB1	12.072	11.072	0.0946022	0.992203
CDH11	1674.83	1611.11	0.0492286	0.993721
L1CAM	249.29	233.743	0.0664037	0.99393
PCDH12	158.171	153.112	0.0408601	0.99393
CDHR2	964.595	1029.73	-0.0644546	0.99393
PCDHGB2	25.591	26.567	-0.0433808	0.994418
CELSR1	733.842	752.642	-0.0313974	0.995791
CDH1	13603.2	13570.8	0.00307873	0.999654

## Sheet: CAM
hgnc_symbol	RHAMM low	RHAMM high	log2FoldChange	padj
CADM3	235.864	3.8	3.90829	6.97945e-05
NRXN1	170.818	1.315	3.36006	0.0037231
JAM2	403.234	46.378	2.44955	0.0157186
CLDN2	218.446	2066.24	-2.48438	0.0185913
NEO1	4698.92	1795.38	1.30827	0.0297486
NEGR1	796.633	110.63	2.2257	0.0413898
NLGN1	45.388	1.311	2.57889	0.0565869
CNTN2	32.506	0.28	2.48453	0.0774173
NCAM1	422.165	70.805	1.9603	0.122012
CLDN15	1039.77	262.849	1.65978	0.141803
SELP	233.375	40.178	1.90331	0.154695
NRXN2	233.845	63.582	1.57485	0.180494
CLDN5	181.436	54.119	1.48295	0.202984
HLA-DPA1	7082.35	2420.54	1.35837	0.209276
CLDN1	1282.74	3325.88	-1.20837	0.307649
SIGLEC1	269.654	64.043	1.54457	0.355429
CLDN11	87.266	23.836	1.44056	0.38397
HLA-DRB5	35.31	1048.73	-1.66621	0.401257
ITGAL	348.538	137.32	1.15881	0.407021
NTNG1	22.298	2.885	1.65456	0.408347
JAM3	784.63	334.946	1.07515	0.428339
NLGN4X	86.579	31.788	1.20615	0.434932
CD40LG	53.937	17.614	1.29053	0.440182
HLA-DPB1	3501.32	1535.25	1.04179	0.458914
LRRC4C	36.44	7.762	1.48353	0.459268
HLA-DMB	637.37	330.696	0.864398	0.483776
ITGB8	668.612	1406.8	-0.954171	0.49117
ITGB2	1462.03	759.833	0.858892	0.507786
ITGA8	309.476	112.12	1.16493	0.53982
CD4	1136.34	583.402	0.865293	0.543674
LRRC4B	27.426	10.23	1.13639	0.554146
HLA-DOA	486.792	243.634	0.888458	0.559168
HLA-G	4.045	19.612	-1.37877	0.560473
PTPRC	1975.18	1073.21	0.801393	0.565999
SELPLG	396.361	223.709	0.759409	0.571182
PVRL2	1411.21	2243.39	-0.63143	0.585977
CNTNAP1	333.804	140.185	1.03571	0.587145
CD8BP	18.321	5.33	1.22269	0.60968
HLA-C	9412.2	16408.9	-0.734686	0.613005
PTPRM	823.273	416.728	0.852378	0.651448
HLA-DRA	14121.1	8391.3	0.686362	0.672559
MPZ	144.018	60.826	0.981478	0.687447
CDH5	892.552	494.344	0.75409	0.703365
CD226	43.295	23.002	0.789816	0.706304
CD34	827.519	489.661	0.685497	0.707
NFASC	590.729	230.412	1.01452	0.710852
HLA-DOB	31.772	13.675	0.942229	0.736329
CD40	345.295	188.553	0.757174	0.738668
CD8A	223.883	108.774	0.855129	0.740956
CLDN9	9.999	27.619	-1.00336	0.762444
NLGN3	46.77	19.229	0.945541	0.762552
MADCAM1	19.075	5.702	1.04028	0.769794
HLA-DMA	604.855	369.293	0.638328	0.776272
SDC3	2250.95	1422.11	0.600483	0.78269
CD58	521.298	723.172	-0.44819	0.784036
CD99	3843.93	2555.7	0.541668	0.797708
PVR	1084	1748.15	-0.615002	0.80014
ITGA6	15949.9	9801.91	0.623061	0.803628
HLA-E	13789.8	9871.96	0.454524	0.808189
NRCAM	107.578	57.487	0.737855	0.823614
CNTN1	148.93	50.712	0.929783	0.824419
CADM1	358.29	219.251	0.611541	0.845078
CD2	310.895	206.344	0.531395	0.849408
VCAM1	1106.56	691.467	0.589437	0.849408
ITGAM	244.933	141.565	0.653547	0.853342
CDH3	930.221	1544.12	-0.616263	0.859231
PTPRF	6341.03	4722.97	0.398721	0.864475
CD6	180.754	125.709	0.475278	0.86777
ITGA4	597.764	419.357	0.461134	0.880892
CD28	177.332	120.232	0.492468	0.887923
SDC2	1557.35	1105.83	0.440416	0.898701
OCLN	1218.87	1775.57	-0.472905	0.898701
CD80	48.21	70.445	-0.47371	0.899058
PDCD1	36.953	24.722	0.493959	0.905506
PDCD1LG2	96.775	70.513	0.409133	0.908574
CLDN14	42.167	24.548	0.565257	0.915712
LRRC4	37.663	22.375	0.550018	0.916107
GLG1	3978.58	3206.84	0.292617	0.917378
CLDN7	5635.51	7187.77	-0.321788	0.925767
ALCAM	1616.47	2064.84	-0.321988	0.926862
TIGIT	172.216	132.13	0.342873	0.927634
ITGA9	1408.45	1818.95	-0.332563	0.9286
CLDN23	27.975	20.224	0.379482	0.940758
NLGN2	440.585	341.783	0.317394	0.946583
CD276	1694.51	2010.44	-0.229411	0.95041
CDH2	84.208	63.968	0.328817	0.953673
NTNG2	25.525	19.711	0.308567	0.95644
CD274	122.967	148.389	-0.243284	0.959192
ICAM3	474.905	403.6	0.216737	0.959291
VCAN	3368.68	2834.57	0.224723	0.963638
SELL	278.145	243.988	0.177234	0.966569
CD22	36.658	30.119	0.244345	0.967875
PVRL3	727.1	946.582	-0.288979	0.968637
ICAM1	1197.9	1386.98	-0.191706	0.969528
CTLA4	91.177	75.893	0.224499	0.972843
ICOS	60.337	68.397	-0.159486	0.980284
CNTNAP2	621.891	482.242	0.237846	0.980453
SELE	114.517	131.681	-0.164267	0.983809
ITGB1	13258.6	14189.2	-0.0914875	0.985212
NCAM2	84.382	95.74	-0.130364	0.990469
SDC4	9138.31	8531.88	0.087027	0.990469
ESAM	313.321	328.651	-0.0651322	0.990469
NRXN3	329.339	299.709	0.101519	0.990501
CLDN3	3461.97	3676.66	-0.0752182	0.991081
ITGAV	3723.17	3862.4	-0.0499301	0.991359
PVRL1	2092.65	1991.92	0.0634974	0.992203
F11R	2747.96	2650.84	0.0488554	0.992203
CD86	288.816	301.749	-0.0565984	0.993046
HLA-F	1771.48	1705.23	0.0495294	0.993046
L1CAM	249.29	233.743	0.0664037	0.99393
ICAM2	473.969	461.499	0.0346693	0.994253
CLDN4	22523.9	23303.2	-0.0415755	0.994418
HLA-B	14532.5	14840.8	-0.0276027	0.995175
HLA-A	12428.3	12163	0.0276314	0.996382
CLDN16	13.327	12.883	0.0386324	0.996389
MPZL1	4234.81	4288.86	-0.0171499	0.996571
ITGB7	306.097	311.818	-0.0206248	0.997731
SDC1	5280.4	5316.58	-0.00900486	0.998498
CDH1	13603.2	13570.8	0.00307873	0.999654

## Sheet: Cell_adhesion_molecule_binding
hgnc_symbol	RHAMM low	RHAMM high	log2FoldChange	padj
IGF1	626.937	45.663	2.92702	0.00229674
NRXN1	170.818	1.315	3.36006	0.0037231
CTNNA3	63.708	1.039	3.2158	0.00541962
THBS4	984.313	21.077	3.17389	0.00604211
NEO1	4698.92	1795.38	1.30827	0.0297486
FBLN5	711.406	207.813	1.61352	0.0304278
CTNNA2	87.058	3.065	2.67776	0.0383214
TNXB	631.751	47.155	2.479	0.04927
ITGA7	1056.39	139.926	2.22345	0.0529386
NLGN1	45.388	1.311	2.57889	0.0565869
ADAM23	160.228	33.953	1.87717	0.064347
AMICA1	711.61	185.629	1.6512	0.116089
NRXN2	233.845	63.582	1.57485	0.180494
TENM2	29.751	4.073	1.90438	0.220452
PPAP2B	1303.98	507.116	1.21799	0.249072
CD1D	140.819	50.169	1.26019	0.366909
UTRN	3482.13	1437.44	1.12501	0.372541
PTPRD	2647.33	1072.75	1.13761	0.393249
ITGAL	348.538	137.32	1.15881	0.407021
ECM2	313.669	116.123	1.20822	0.413069
VWF	3007.41	1284.89	1.07603	0.42235
JAM3	784.63	334.946	1.07515	0.428339
NLGN4X	86.579	31.788	1.20615	0.434932
DST	6250.15	3094.77	0.920894	0.449864
EZR	5284.35	9932.61	-0.839965	0.461819
NDRG1	4893.82	11874	-1.08295	0.501166
ITGB2	1462.03	759.833	0.858892	0.507786
ANK3	944.513	532.787	0.765122	0.527938
TGFBI	8382.69	15708.8	-0.820197	0.569979
KDR	689.799	357.289	0.847709	0.584403
PVRL2	1411.21	2243.39	-0.63143	0.585977
TLN1	6977.4	3732.3	0.814058	0.5886
ADAM15	2011.67	3376.82	-0.693722	0.601689
ADAMTS8	82.463	29.179	1.13429	0.612653
MMP14	5627.36	8720.67	-0.596507	0.629125
ACTN4	11678	18522	-0.624017	0.63236
JUP	6293.4	10740.1	-0.707525	0.636518
PTPRM	823.273	416.728	0.852378	0.651448
EGFL6	77.633	161.826	-0.897424	0.659196
ESM1	244.967	568.589	-0.968587	0.684873
CD226	43.295	23.002	0.789816	0.706304
TRPC4	54.81	24.322	0.933791	0.709999
FXYD5	994.035	1890.62	-0.798514	0.720755
SFRP2	2469.78	391.11	1.10517	0.741212
NLGN3	46.77	19.229	0.945541	0.762552
MADCAM1	19.075	5.702	1.04028	0.769794
FERMT3	452.557	277.597	0.631158	0.78269
P2RX4	908.911	618.2	0.518103	0.783554
ACTN1	5957.16	4172.82	0.481491	0.798947
PVR	1084	1748.15	-0.615002	0.80014
SEMA7A	261.324	474.631	-0.722609	0.803213
ITGA6	15949.9	9801.91	0.623061	0.803628
CALR	16426.1	24318.4	-0.522613	0.80424
FN1	19149.2	35223	-0.729735	0.811402
COL5A1	3813.45	5732.01	-0.536093	0.82698
LAMB2	2098.93	1331.29	0.585747	0.827557
TNN	20.068	8.843	0.846069	0.828987
ITGB3	290.657	177.783	0.619357	0.831994
FGA	34.168	17.19	0.77211	0.832626
EDIL3	1510.09	958.262	0.581083	0.836219
CADM1	358.29	219.251	0.611541	0.845078
LILRB2	194.001	120.358	0.59859	0.847739
VCAM1	1106.56	691.467	0.589437	0.849408
CTGF	4996.97	3061.79	0.603332	0.856151
PKP3	2239.51	3536.63	-0.57131	0.862421
NPTN	3707.41	2788.21	0.38784	0.862683
COL16A1	1527.45	983.56	0.552046	0.865876
PTPRT	9.717	3.656	0.802795	0.867134
SRC	3296.81	2305.12	0.467858	0.870675
ITGA4	597.764	419.357	0.461134	0.880892
LPHN1	449.038	654.439	-0.482328	0.883093
NISCH	1570.22	1191.7	0.369685	0.893771
TBC1D2	298.737	431.163	-0.464066	0.898701
ICAM4	10.539	5.091	0.657865	0.907075
CTNNA1	9084	11293.9	-0.298112	0.907546
EMP2	2934.4	3852.05	-0.361889	0.907642
CIB2	285.905	204.922	0.425849	0.908574
CDH13	449.011	339.986	0.367132	0.909592
ADAMTS13	68.444	45.86	0.485795	0.910621
CD9	9226.03	12115.3	-0.360029	0.91179
PXN	2933.19	3680.37	-0.306579	0.915712
SYK	2142.51	1756.89	0.270445	0.924161
CD2AP	3970.78	3230.55	0.279673	0.924856
ANXA7	3425.14	2844.86	0.254043	0.926187
TSPAN4	504.357	381.536	0.358594	0.926412
CD151	10741	8701.58	0.282381	0.929004
ITGA1	3306.08	2652.78	0.292041	0.932316
FER	538.511	709.706	-0.34688	0.937781
VCL	5426.89	4312.19	0.295712	0.945654
NLGN2	440.585	341.783	0.317394	0.946583
APC	986.555	784.858	0.292876	0.94731
CDK5R1	114.049	154.442	-0.357096	0.94731
CTNND1	13748.9	11359.1	0.252603	0.948079
GPNMB	2978.32	2287.63	0.324039	0.948943
THY1	2968.52	3576.43	-0.244253	0.9563
LYN	1511.59	1830.04	-0.247836	0.958836
LAMB1	5296.62	6110.49	-0.193571	0.959192
ICAM3	474.905	403.6	0.216737	0.959291
CAMLG	969.383	1151.31	-0.222678	0.966569
COL3A1	44859.8	54566	-0.245089	0.966569
DSP	9081.67	7976.05	0.175418	0.966569
SELL	278.145	243.988	0.177234	0.966569
FAP	522.069	665.288	-0.281006	0.966749
ITGB5	2599.34	3061.19	-0.210215	0.968637
ADAM17	984.219	1137.9	-0.190661	0.968637
PVRL3	727.1	946.582	-0.288979	0.968637
ICAM1	1197.9	1386.98	-0.191706	0.969528
CD46	13877.9	12258.4	0.164921	0.97292
ADAMTS5	230.384	195.723	0.202598	0.973276
CTNNAL1	750.064	841.699	-0.153628	0.97425
ADAM9	5888.16	6562.53	-0.14496	0.976238
ITGB1BP2	59.869	49.679	0.215744	0.976238
MLLT4	3921.64	3531.32	0.140696	0.976783
ITGA2	4317.59	3766.38	0.173847	0.978098
ITGB1BP1	1166.72	1291.85	-0.136599	0.978693
S1PR3	329.112	293.817	0.149118	0.980284
COL4A3	45.765	60.592	-0.241271	0.980644
NPNT	2315.29	1975.43	0.188094	0.980644
PSEN1	2948.93	2682.67	0.126554	0.980715
CTNNB1	15086	16613.1	-0.12842	0.980965
ITGA5	1895.13	2111.14	-0.14053	0.981355
LAMA5	1825.53	2106.28	-0.173242	0.981355
MSN	4714.94	4230.44	0.139528	0.981846
SDCBP	6282.35	6869.07	-0.119216	0.981846
TIMP2	5218.52	4612.33	0.155001	0.981846
PROM1	1242.79	1560.83	-0.216315	0.981846
ITGB1	13258.6	14189.2	-0.0914875	0.985212
OLFM4	63754.6	74674.5	-0.149535	0.987581
ADAM10	3889.53	3699.29	0.0682533	0.99004
ILK	3384.89	3167.88	0.0842629	0.990469
ADAM8	273.336	293.533	-0.0861708	0.99048
THBS1	8921.86	8358.24	0.0813202	0.990501
NRXN3	329.339	299.709	0.101519	0.990501
PVRL1	2092.65	1991.92	0.0634974	0.992203
CPE	1137.93	1195.03	-0.059262	0.993046
ERBB2IP	3047.47	2962.1	0.0386764	0.993046
GSK3B	2389.78	2322.76	0.0382045	0.993766
L1CAM	249.29	233.743	0.0664037	0.99393
CXADR	2943.72	3055.39	-0.0456895	0.994253
ICAM2	473.969	461.499	0.0346693	0.994253
ITGB7	306.097	311.818	-0.0206248	0.997731
ADAM11	11.433	11.644	-0.0172087	0.998328
ADAM22	266.528	268.798	-0.0116717	0.998385
EGFR	1986.26	1999.37	-0.00878388	0.998498
FGB	48.18	47.598	0.00950675	0.999341
S1PR2	35.968	36.085	-0.00661163	0.999341
CDH1	13603.2	13570.8	0.00307873	0.999654

## Sheet: Intermediate_filament
hgnc_symbol	RHAMM low	RHAMM high	log2FoldChange	padj
KRT17	38.444	1096.45	-3.82601	4.5916e-06
SYNM	9261.18	182.588	3.87793	6.60383e-05
DES	20112.1	495.533	3.20177	0.00518586
KRT19	6366.37	26579.1	-1.87697	0.00573647
GPER1	106.649	13.475	2.40209	0.0131411
KRT7	40.344	193.891	-1.95887	0.0232386
KRT12	4.366	40.132	-2.33832	0.0469623
PKP1	73.741	441.295	-1.95124	0.132162
KRT81	4.045	54.176	-2.20181	0.139029
KRT8	20607.7	46615.5	-1.10008	0.152656
KRT4	1.036	23.487	-2.0816	0.202984
PRPH	41.761	5.715	1.91709	0.217646
KRT86	5.129	25.654	-1.70479	0.257806
KRT20	7879.43	23917.5	-1.37109	0.260863
KRT16	3.244	505.307	-1.89205	0.27552
KRT14	1.367	17.967	-1.89361	0.285137
KRT80	402.194	1311.07	-1.41887	0.285718
KRT10	303.818	594.556	-0.906803	0.304627
NEFM	25.99	4.791	1.69458	0.30709
KRT18	11106.4	23459.1	-0.975307	0.416142
INA	16.676	3.189	1.55928	0.416142
KRTAP5-5	11.728	1.263	1.60087	0.442151
KRT36	3.156	21.159	-1.57197	0.446912
DST	6250.15	3094.77	0.920894	0.449864
MYO5A	674.636	388.599	0.742844	0.509215
MNS1	68.821	144.508	-0.926762	0.593237
NARF	944.766	1669.39	-0.749965	0.610616
KRT15	222.363	436.95	-0.85779	0.614081
IFFO1	275.994	126.634	0.950481	0.615993
JUP	6293.4	10740.1	-0.707525	0.636518
KRTAP13-2	1.986	17.974	-1.27521	0.636803
FBF1	57.874	112.917	-0.838578	0.653932
NEFH	19.517	7.652	1.0407	0.657811
NRP1	1550.92	936.013	0.666535	0.692134
LMNB1	1805.11	3289.46	-0.757366	0.725948
LMNA	5220.94	7732.2	-0.528948	0.771215
KRT23	404.351	899.61	-0.886699	0.775395
NES	1922.79	3303.59	-0.677437	0.797708
LMNB2	3383.39	6152.83	-0.720768	0.811224
IFFO2	676.035	1019.03	-0.53399	0.840844
SLC1A4	1631.51	1099.81	0.511304	0.859416
SYNC	293.891	180.493	0.597488	0.864475
GJA1	1512.19	1998.8	-0.375117	0.887173
KRT13	0	51.561	-0.502545	0.898701
CLIP1	2009.66	1646.62	0.271812	0.922839
KRT40	14.56	217.357	-0.421638	0.924055
LDLRAP1	724.908	927.732	-0.326269	0.924161
PKP2	3156.92	3964.33	-0.304826	0.924234
TCHP	534.965	662.362	-0.287769	0.925767
KRTAP4-1	8.96	15.021	-0.522934	0.926606
SHANK2	527.821	406.908	0.335538	0.930222
MICAL1	1378.5	1109.37	0.281914	0.946444
BFSP1	56.37	47.004	0.235285	0.966569
DSP	9081.67	7976.05	0.175418	0.966569
VIM	8689.23	7446.64	0.201148	0.967875
PNN	3762.12	4260.02	-0.162169	0.976783
NCKIPSD	483.218	531.378	-0.128199	0.97878
EIF6	4180.27	3665.8	0.164925	0.980644
TLK2	540.347	589.477	-0.116563	0.981846

## Sheet: G2_to_M_Checkpoint
hgnc_symbol	RHAMM low	RHAMM high	log2FoldChange	padj
CDC7	237.313	581.238	-1.16184	0.271325
MCM10	191.309	548.954	-1.26916	0.390815
CCNB1	1378.21	3845.42	-1.23738	0.410966
CLSPN	188.702	468.637	-1.12892	0.427542
ATM	1944.47	1180.08	0.683978	0.465396
PKMYT1	336.661	852.622	-1.11784	0.5019
CDK2	980.654	1882.2	-0.850593	0.539781
CDK1	1184.89	2563.14	-0.959115	0.577753
MCM8	482.059	993.921	-0.906231	0.605791
CDC45	358.717	772.073	-0.924655	0.659219
CDC25C	160.167	342.166	-0.911719	0.675036
RAD1	678.219	1033.76	-0.572624	0.675036
CDC6	801.677	1865.4	-0.962291	0.70381
DBF4	492.506	926.259	-0.775212	0.755544
CDC25A	473.047	982.923	-0.849698	0.7643
RFC2	784.809	1411.59	-0.728599	0.775395
RFC4	535.856	911.323	-0.670993	0.786225
RAD9B	36.185	19.153	0.757603	0.788415
MCM7	4617.73	8049.46	-0.691806	0.794519
MCM5	1158.76	1850.36	-0.6022	0.81145
ORC1	285.504	506.168	-0.686861	0.835408
RFC5	675.338	984.576	-0.488412	0.869051
RFC3	1078.38	1721.88	-0.567094	0.880266
RPA2	785.78	1017.15	-0.350959	0.884263
ORC5	623.504	868.275	-0.433804	0.887173
MCM4	2967.61	5047.52	-0.602566	0.889622
RPA3	1241.96	1924.54	-0.533258	0.889747
CHEK1	919.226	1499.63	-0.559314	0.901942
ATR	1224.96	1717.52	-0.43309	0.902739
CCNB2	926.798	1397.6	-0.490771	0.911199
MCM6	2028.34	2749.96	-0.361387	0.945762
MCM2	1405.18	1873.78	-0.340745	0.951977
WEE1	1387.83	1753.83	-0.29441	0.953319
RAD17	661.771	763.855	-0.194079	0.95958
RPA1	1818.31	2141.07	-0.215844	0.961769
CHEK2	546.475	631.903	-0.183679	0.976238
MCM3	3663.08	3969.71	-0.0987506	0.990469
ORC3	743.733	720.928	0.0412756	0.993046
ORC4	1199.14	1232.83	-0.0369721	0.99393
HUS1	715.29	735.25	-0.034791	0.994418
ORC2	1336.03	1332.12	0.00397105	0.999594

## Sheet: CDK1_substrates
hgnc_symbol	RHAMM low	RHAMM high	log2FoldChange	padj
LIG1	721.68	1716.99	-1.16707	0.112578
ITPR1	927.625	277.199	1.52564	0.120244
BCL2	625.369	233.001	1.29299	0.145039
KRT8	20607.7	46615.5	-1.10008	0.152656
TCOF1	1099.23	2648.62	-1.15728	0.219376
IRS2	1680.52	494.948	1.46964	0.250301
TK1	770.908	2734.03	-1.49263	0.269572
CDC7	237.313	581.238	-1.16184	0.271325
AR	120.301	29.488	1.55752	0.309312
DIAPH1	3072.34	5792.26	-0.861318	0.318188
HMGCS1	4034.06	11482	-1.28057	0.347118
FLNA	32294	9829.39	1.38715	0.360361
RCC1	1138.27	2689.31	-1.09941	0.376789
AAK1	184.4	90.996	0.937522	0.377783
IL16	421.464	164.225	1.17696	0.382438
SREBF1	1379.38	3356.62	-1.12602	0.384622
FANCG	314.639	597.171	-0.859871	0.40307
CCNB1	1378.21	3845.42	-1.23738	0.410966
DLGAP5	448.691	1062.91	-1.08647	0.425295
ECT2	2124.93	5608.36	-1.18164	0.428339
NME1	379.706	976.034	-1.15752	0.431475
EIF4EBP1	468.742	1037.2	-1.0172	0.435751
CEP55	608.05	1402.83	-1.02743	0.539438
KIF2C	507.547	1153.53	-1.00596	0.565102
ERCC6L	211.822	551.122	-1.10296	0.583423
LDHA	18966.3	39754.7	-0.928176	0.585659
BIRC5	921.76	2474.78	-1.12047	0.588629
CDC25B	1439.04	2463.32	-0.714337	0.612009
CD3EAP	341.478	722.764	-0.927148	0.612756
NPM1	5006.42	9240.97	-0.79305	0.624805
U2AF2	3995.33	6616.39	-0.674536	0.629125
PBK	494.021	1139.49	-0.987477	0.638446
NCAPG	456.611	882.128	-0.830035	0.659162
KIF22	1031.68	1675.63	-0.64755	0.66674
MCTS1	1529.01	2714.32	-0.744256	0.66674
RFC1	1983.39	1207.93	0.659877	0.668085
USP14	1746.01	2761.68	-0.616731	0.669185
CDC25C	160.167	342.166	-0.911719	0.675036
MEF2C	781.732	394.533	0.846532	0.678288
BRCA1	903.967	1958.46	-0.917409	0.689707
MKI67	2176.82	4312.93	-0.840741	0.701032
PALLD	6416.18	3601.71	0.739895	0.707877
LMNB1	1805.11	3289.46	-0.757366	0.725948
CDK7	763.725	1224.44	-0.622734	0.74278
APP	23582.4	15969.1	0.526899	0.759709
CDC25A	473.047	982.923	-0.849698	0.7643
DNMT1	1655.37	2782.22	-0.667493	0.765189
LMNA	5220.94	7732.2	-0.528948	0.771215
ESPL1	419.511	783.863	-0.763089	0.772706
KIF11	953.404	1630.56	-0.681327	0.776272
PI4KB	1708.95	1217.47	0.463196	0.781951
TOP2A	4832.48	9499.19	-0.796609	0.78269
DNM1L	1895.45	2663.5	-0.464297	0.78269
ADD1	4473.1	3166.39	0.470475	0.784036
LIG3	783.807	1214.96	-0.575509	0.793631
CDC23	956.887	1371.24	-0.486304	0.797924
FOXK2	1198.73	1856.18	-0.572973	0.799404
FEN1	1023.14	1943.78	-0.760173	0.799404
STMN1	2032.83	3159.82	-0.575549	0.806453
FOXO1	1035.34	741.384	0.453853	0.808189
BLM	361.608	621.173	-0.670786	0.81362
HMGN5	262.065	510.072	-0.76964	0.8164
TFPT	349.454	492.869	-0.464289	0.823614
KIF20B	766.226	1189.07	-0.568761	0.830857
BUB1	819.844	1522.41	-0.726577	0.831994
SAMHD1	2357.97	1647.35	0.47928	0.835408
AHNAK	23480.4	14182.7	0.627661	0.836219
EEF1D	6631.2	9937.96	-0.529409	0.836637
PRDX1	9916.95	13769.6	-0.442445	0.844853
RGPD4	30.574	18.087	0.632663	0.849408
UBE2A	2312.07	3209.61	-0.439681	0.855383
EZH2	877.065	1385.8	-0.570494	0.864475
LATS1	1052.86	783.032	0.400474	0.864475
HMGA1	5196.87	8216.4	-0.569026	0.864606
UNG	1443.8	2080.92	-0.475228	0.872442
HIST1H1E	30.477	50.454	-0.591801	0.881999
RPA2	785.78	1017.15	-0.350959	0.884263
TOP2B	5434.92	3973.89	0.413489	0.887923
NUMA1	5831.14	4255.54	0.414893	0.888613
RANGAP1	2420.28	3474.74	-0.461983	0.893393
PPP1CA	3340.24	4424.52	-0.376129	0.893489
NUSAP1	1228.48	1888.25	-0.523208	0.893771
RPS6KB1	1246.23	1644.1	-0.370992	0.894849
E2F1	583.665	971.99	-0.582594	0.895624
CDC27	2046.97	2632.61	-0.341012	0.897181
EPN1	1861.61	2391.78	-0.339686	0.897789
CDCA5	883.346	1494.18	-0.590017	0.898403
DCTN1	2374.26	1827.92	0.351106	0.901041
CHEK1	919.226	1499.63	-0.559314	0.901942
CANX	22630.6	28579.6	-0.315553	0.91121
CLASP2	1414.1	1099.28	0.336752	0.912485
DNM2	4796.84	6295.05	-0.359091	0.912485
SIRT1	825.606	654.193	0.313946	0.913629
CKAP2	1657.09	2334.28	-0.430246	0.914098
PIK3C2A	2880.48	2235.92	0.337768	0.915097
PHF8	1089.94	1383.21	-0.31965	0.916637
NSFL1C	1319.1	1729.72	-0.35583	0.916637
IREB2	2283.11	1821.2	0.304886	0.918085
NOLC1	3977.8	5268.2	-0.364017	0.921597
PIK3C3	928.615	747.131	0.293756	0.92175
RRM2	2922.45	4548.69	-0.494595	0.924055
AMPH	53.402	38.4	0.409019	0.924161
HIF1A	2992.81	3704.17	-0.287576	0.925767
TMPO	4427.85	5801.46	-0.348872	0.926606
PRC1	1491.42	2082.29	-0.406671	0.927634
RPS3	29550.3	38715.3	-0.346995	0.9286
CSNK2A1	1913.78	2413.4	-0.306367	0.929004
PITPNM1	1031.7	1307.55	-0.310224	0.932316
GMPS	1959.05	2519.07	-0.325029	0.934064
NAGK	1646.6	1329.55	0.283428	0.937781
TSC1	810.393	648.672	0.292487	0.939663
NEDD1	877.174	1065.43	-0.260885	0.939749
SETD8	719.667	880.715	-0.269212	0.939908
RGPD3	52.899	40.299	0.338287	0.940007
PKN2	2287.98	1938.47	0.226241	0.940758
NDEL1	905.15	1117.42	-0.277916	0.940856
BARD1	476.401	609.827	-0.314543	0.942316
UBXN2B	862.514	1026.44	-0.235172	0.943502
DCTN6	350.621	285.381	0.269809	0.946444
SRRM2	12485.6	9856.2	0.300287	0.94731
DUT	1428.28	1753.53	-0.268501	0.94731
MAP7	2432.24	2854.15	-0.217354	0.94731
RGCC	187.757	230.23	-0.266248	0.948125
SSR1	6240.05	5200.29	0.242485	0.950266
NIFK	1643.97	2065.9	-0.290731	0.95041
WEE1	1387.83	1753.83	-0.29441	0.953319
BUB1B	702.574	913.373	-0.3161	0.955929
UGDH	1880.53	2207.88	-0.214695	0.958707
RANBP2	4270.25	3651.57	0.209678	0.959192
PTPN1	2561.8	2095.43	0.256075	0.95958
MAP2K1	1233.76	1430.76	-0.199313	0.95958
SQSTM1	6984.85	8125.39	-0.202985	0.959816
TP53	2026.59	2457.05	-0.246852	0.961473
TERF1	786.712	936.758	-0.227862	0.961769
CASP8	1773.56	1452.09	0.253251	0.961867
NUP50	1914.9	2249.11	-0.21273	0.962169
PIP5K1C	811.595	697.493	0.201992	0.963372
ZC3HC1	294.422	341.144	-0.195899	0.966048
OGFR	1804.82	1496.89	0.235698	0.966749
RPTOR	754.299	870.941	-0.190946	0.966831
VIM	8689.23	7446.64	0.201148	0.967875
MDM4	969.74	1122.31	-0.190681	0.970732
KMT2E	2404.92	2139.34	0.158218	0.970732
DDX3X	13148.5	11822.5	0.144177	0.97292
SLBP	1434.23	1676.21	-0.196585	0.973276
TOP1	5812.1	4950.53	0.200575	0.973276
USP16	1646.78	1454.37	0.16428	0.973276
NCL	30104.9	35290.7	-0.198148	0.974364
KAT5	1216.87	1107.53	0.128602	0.975081
DLG1	2561.35	2868.29	-0.150899	0.975479
REPS2	925.591	1027.63	-0.140583	0.976783
NCOA3	1947.56	1748.07	0.143422	0.978757
EFHD2	2762.33	3064.5	-0.1387	0.97892
NUCKS1	10234.2	11275.8	-0.12973	0.980453
TPP1	3978.58	3566.26	0.141991	0.981355
MAPK6	2006.88	2185.72	-0.115022	0.981531
MCL1	11042.4	12081.4	-0.120161	0.981846
SP1	3403.18	3171.25	0.0970729	0.981846
GAPVD1	1025.29	1102.59	-0.0987055	0.983809
CASP9	296.402	275.29	0.0983163	0.984142
MAP4	5454.91	5082.32	0.0951605	0.98421
PDS5B	1319.91	1238.5	0.085857	0.98625
PDIA3	5749.88	6080.31	-0.0755154	0.988365
STIM1	1128.76	1062.98	0.0801967	0.988789
TP73	60.7	66.426	-0.102773	0.990469
USP1	2524.13	2367.55	0.0827844	0.990469
UBAP2L	3154.67	2999.2	0.067707	0.990469
CARHSP1	2474.38	2640.96	-0.0841249	0.990469
RB1	2404.41	2279.35	0.0701379	0.990469
CTTN	5998.53	6327.62	-0.0706266	0.990469
KAT7	1021.24	968.95	0.0700303	0.990469
RUNX2	296.469	276.492	0.088961	0.990469
LBR	5375.08	5069.94	0.0749943	0.990471
UBE2I	3331.08	3488.33	-0.0616099	0.990501
SIRT2	916.622	951.168	-0.0507585	0.990543
BAD	614.108	631.277	-0.0376319	0.993046
HNRNPK	16124.8	16585.1	-0.0382849	0.993046
TPX2	3219.65	3455.22	-0.0780385	0.993046
ANAPC4	876.789	852.797	0.0375169	0.993708
ZMYM3	853.809	871.013	-0.0274103	0.994418
MPLKIP	1037.48	1066.71	-0.0350375	0.994418
CDC16	1877.77	1853.44	0.0172255	0.99735
EGFR	1986.26	1999.37	-0.00878388	0.998498

## Sheet: Chromosome_condensation 
hgnc_symbol	RHAMM low	RHAMM high	log2FoldChange	padj
HMGA2	267.771	805.255	-1.3184	0.364206
CDK1	1184.89	2563.14	-0.959115	0.577753
NCAPG2	1008.54	2016.82	-0.858383	0.667873
SMC4	1966.88	3762.02	-0.854806	0.490131
NCAPG	456.611	882.128	-0.830035	0.659162
TOP2A	4832.48	9499.19	-0.796609	0.78269
DFFB	202.12	362.537	-0.790708	0.417553
NCAPH	585.216	1081.46	-0.709223	0.84751
NCAPH2	879.637	1459.94	-0.659639	0.743678
CDCA5	883.346	1494.18	-0.590017	0.898403
SMC2	1051.04	1581.63	-0.53799	0.823614
NUSAP1	1228.48	1888.25	-0.523208	0.893771
PAPD7	631.077	926.349	-0.52044	0.749268
AIFM1	2203.34	3145.16	-0.471985	0.851544
NCAPD3	1161.25	1577.96	-0.372359	0.940007
NCAPD2	2360.29	3085.18	-0.348387	0.925139
CHMP1A	2129.4	2654.02	-0.29566	0.925767
PHF13	450.756	562.542	-0.292914	0.936265
AKAP8	1163.61	1392.72	-0.242889	0.940856
ACIN1	3704.08	3815.63	-0.0393214	0.99393
ERN2	1486.32	1005.29	0.435188	0.937781
TTN	35.353	17.472	0.777973	0.836219
GPER1	106.649	13.475	2.40209	0.0131411

## Sheet: Epithelial_regulation
hgnc_symbol	RHAMM low	RHAMM high	log2FoldChange	padj
IGF1	626.937	45.663	2.92702	0.00229674
SFRP1	473.617	18.076	3.07503	0.00573647
THBS4	984.313	21.077	3.17389	0.00604211
TBX18	40.92	331.596	-2.2636	0.0523523
CCL11	1432.54	154.613	2.30877	0.0596727
VIP	983.365	125.548	2.19418	0.070715
AMICA1	711.61	185.629	1.6512	0.116089
JUN	9731.39	3781.63	1.25199	0.131503
CXCL12	2101.84	341.246	1.9584	0.139072
TACR1	26.493	1.778	2.20338	0.140687
FGF7	952.424	237.79	1.65931	0.156791
SCG2	324.615	61.335	1.81239	0.192157
FGF10	92.866	23.881	1.59636	0.209918
CCL2	1472.51	379.115	1.56231	0.262857
NME1-NME2	49.967	175.856	-1.47134	0.293353
TEK	323.526	117.082	1.26578	0.309216
TWIST1	34.246	79.974	-1.09388	0.360361
MAP2K5	510.981	277.46	0.825066	0.400519
IQGAP3	688.931	1669.99	-1.11362	0.412201
NME1	379.706	976.034	-1.15752	0.431475
CYP7B1	78.358	30.849	1.14548	0.435064
HYAL1	115.355	439.146	-1.3974	0.462947
TNFSF12	163.341	77.408	0.959749	0.478565
IL6	118.269	406.402	-1.30721	0.518546
WNT5A	844.354	1848.95	-0.986129	0.523544
PROX1	1702.97	537.484	1.24642	0.543239
FGFR2	678.544	174.873	1.3305	0.549158
KDR	689.799	357.289	0.847709	0.584403
FOXP2	352.26	85.992	1.30642	0.590022
SMO	604.797	266.637	0.993899	0.593237
HTR2B	33.314	7.127	1.30608	0.610941
EGFL7	275.917	146.309	0.814989	0.620053
ARNT	1621.73	1042.62	0.600309	0.638446
VEGFB	795.773	471.839	0.691989	0.651161
NRP1	1550.92	936.013	0.666535	0.692134
C5AR1	229.596	391.705	-0.692748	0.720114
CCR3	75.78	25.314	1.0653	0.730585
BMP5	251.275	78.344	1.04985	0.757275
BMPR2	3102.34	2057.84	0.550018	0.766047
OSR1	18.676	5.095	0.99508	0.797708
F3	1597.8	3109.77	-0.777538	0.80014
TGFA	486.137	712.439	-0.508572	0.821442
PLXNB3	204.22	73.652	0.919843	0.823614
ITGB3	290.657	177.783	0.619357	0.831994
EGR3	189.945	325.281	-0.661079	0.832626
WNT2	198.443	397.726	-0.764842	0.840844
VEGFC	112.222	68.126	0.618127	0.84129
SOX11	36.216	62.031	-0.649893	0.848661
CDH3	930.221	1544.12	-0.616263	0.859231
PRKD1	185.01	109.545	0.628945	0.861879
BMPR1A	957.899	720.155	0.388226	0.862216
ECM1	669.323	1135.66	-0.632541	0.862421
FLT4	153.688	96.93	0.569475	0.864606
LAMC1	5441.52	4100.76	0.384285	0.865876
HPN	18.086	5.461	0.814979	0.867111
KIF3A	352.223	479.394	-0.414378	0.867111
OSR2	48.631	88.107	-0.672463	0.867111
BMP2	355.561	580.065	-0.591946	0.870187
SOX9	5312.98	3335.24	0.570584	0.872442
FGF9	19.254	8.398	0.760271	0.873958
NRP2	943.34	620.299	0.526292	0.876347
CAV2	576.919	860.148	-0.498271	0.892673
RICTOR	1088.83	826.022	0.368491	0.899058
CCND1	4824.55	7033.9	-0.472588	0.89973
FZD7	681.225	442.474	0.51886	0.899822
CCL24	1029.3	771.724	0.380259	0.904591
VASH2	128.857	87.29	0.480382	0.905756
MYC	7426.54	4460.45	0.566304	0.907671
CDH13	449.011	339.986	0.367132	0.909592
FOXP1	1797.63	1404.85	0.329614	0.915712
NOD2	217.81	158.831	0.401998	0.915712
WDR48	1515.84	1195.21	0.318559	0.916637
PDCD6	1619.12	1988.6	-0.280574	0.916884
GRN	6749.29	5450.11	0.289358	0.92214
HIF1A	2992.81	3704.17	-0.287576	0.925767
PRKD2	858.787	1062.07	-0.286902	0.925767
C5AR2	74.243	54.144	0.398174	0.925767
GLUL	9460.88	7650	0.284186	0.930153
CYBA	3182.82	4119.07	-0.332694	0.931722
HRAS	368.081	476.282	-0.332021	0.931722
BMP4	1637.31	1215.61	0.355535	0.946444
HMGB2	3991.89	5190.69	-0.323988	0.94731
PDGFB	258.71	324.948	-0.291448	0.947427
B4GALT1	2706.03	3178.7	-0.218003	0.949608
TCF7L2	1312.55	1104.49	0.229674	0.955062
CCL26	10.346	14.537	-0.371709	0.956017
MED1	1965.85	2370.09	-0.244393	0.957596
NODAL	47.963	30.712	0.400881	0.958707
LAMB1	5296.62	6110.49	-0.193571	0.959192
SCN5A	13.508	17.274	-0.284757	0.966569
RPTOR	754.299	870.941	-0.190946	0.966831
AGGF1	1203.56	1352.07	-0.158515	0.967875
IHH	951.775	797.255	0.217638	0.97292
AKT1	2892.03	3259.37	-0.15911	0.973276
PDCL3	434.635	490.31	-0.159711	0.973276
SRSF6	6781.84	6000.04	0.161704	0.973825
STXBP4	191.209	173.727	0.128622	0.978757
VEGFA	5077.59	5847.16	-0.175686	0.980284
GAS1	200.672	248.185	-0.223388	0.980453
MTOR	1236.24	1355.12	-0.123398	0.980644
CTNNB1	15086	16613.1	-0.12842	0.980965
SEMA5A	1359.71	1472.95	-0.108707	0.981355
SHH	509.227	428.309	0.187121	0.983412
LRG1	669.219	608.141	0.125742	0.983412
ZNF703	2341.09	2588.22	-0.128912	0.983809
ERBB2	4103.67	4375.49	-0.0872502	0.984867
FGF2	369.651	337.905	0.10756	0.990469
NR4A1	3516.96	3255.2	0.0922089	0.990469
TGFB1	532.651	555.447	-0.0563475	0.990543
EYA1	10.879	12.368	-0.10167	0.992203
BAD	614.108	631.277	-0.0376319	0.993046
NOTCH1	1377.33	1330.03	0.045946	0.993046
TP63	10.841	11.777	-0.0688165	0.99393
PRKCA	1309.62	1269.13	0.0399636	0.994253
FGFR3	606.407	581.983	0.04549	0.994418
NRARP	1395.73	1370.87	0.0242606	0.994418
ZNF580	283.922	278.261	0.0252171	0.99641
ANG	150.197	152.285	-0.0165134	0.997731
EGFR	1986.26	1999.37	-0.00878388	0.998498
